# Supplementary material for: New Insights into Xenotransplantation for Cartilage Repair: Porcine Multi-Genetically Modified Chondrocytes as a Promising Cell Source
Source: Cells. 2021 Aug 20;10(8):2152. doi: 10.3390/cells10082152 (PMC8394410; doi:10.3390/cells10082152)
Supplement: Supplementary file 1 [file cells-10-02152-s001.zip]

Archive with 1 entries (1 files):
- cells-1340057-supplementary.pdf
